# Supplementary material for: Microvascular Density Analysis of Patients with Inactive Systemic Lupus Erythematosus—A Two-Year Follow-Up Optical Coherence Tomography Angiography Study
Source: J Clin Med. 2024 May 18;13(10):2979. doi: 10.3390/jcm13102979 (PMC11122300; doi:10.3390/jcm13102979)
Supplement: Supplementary file 1 [file jcm-13-02979-s001.zip]

Archive with 1 entries (1 files):
- jcm-3003241-supplementary.pdf
